# Supplementary material for: Using Community-Level Prevalence of Loa loa Infection to Predict the Proportion of Highly-Infected Individuals: Statistical Modelling to Support Lymphatic Filariasis and Onchocerciasis Elimination Programs
Source: PLoS Negl Trop Dis. 2016 Dec 1;10(12):e0005157. doi: 10.1371/journal.pntd.0005157 (PMC5132393; doi:10.1371/journal.pntd.0005157)
Supplement: S2 Dataset — (CSV) [file pntd.0005157.s003.csv]

village	rainfall	temp	elev	maxndvi	sdndvi	forest	mxndv5	sdndv5	site
1	1593	232.5	470	0.8932	0.281841	0.79247572816	0.91617371054	0.27766939547	3
2	1606	232.583	486	0.9146	0.285578	0.96251511487	0.91725037224	0.28118393438	3
3	1602	232.917	478	0.9009	0.307614	0.97111913357	0.92106240658	0.28808275549	3
4	1594	235.583	434	0.9221	0.237153	0.30871670702	0.89662389786	0.26143483592	3
5	1589	234.75	421	0.9028	0.263268	0.50483091787	0.90665477523	0.26166989727	3
6	1586	235.833	419	0.9391	0.259894	0.40361445783	0.90511828367	0.26087188007	3
7	1132	257.25	157	0.7675	0.210266	0.26328502416	0.82921142793	0.21477716327	3
8	1597	234.917	464	0.9151	0.273861	0.32606060606	0.91019694018	0.26588563809	3
9	1641	234.167	432	0.9272	0.282046	0.70843373494	0.91941854877	0.28368225058	3
10	1674	235.333	442	0.9515	0.28461	0.9903030303	0.91590991859	0.2862196863	3
11	1659	234.75	447	0.8936	0.302019	0.93509615385	0.92102163214	0.29665384675	3
12	1692	235.5	457	0.9675	0.310497	0.63898916968	0.92326793939	0.30135940633	3
13	1664	234	437	0.9242	0.274167	0.76987951807	0.9241434979	0.29084155234	3
14	1637	234.917	470	0.8707	0.284931	0.43757575758	0.91223575187	0.27734002384	3
15	1638	234	462	0.8922	0.28437	0.57108433735	0.91432696056	0.27542944486	3
16	1564	233.833	477	0.9311	0.262097	0.96731234867	0.92129196502	0.26422620302	3
17	1567	232.75	453	0.862	0.2607	0.98197115385	0.9202292761	0.26345361903	3
18	1552	233.75	442	0.8947	0.253983	0.5296969697	0.91419274556	0.25623310781	3
19	1561	232.75	444	0.9667	0.272636	0.9927184466	0.91867199436	0.26264033742	3
20	1544	233.833	438	0.9262	0.244894	0.99276236429	0.91605840204	0.2601295802	3
21	1535	234.417	435	0.9145	0.245499	0.99033816425	0.91061332891	0.25702524373	3
22	1560	229.417	537	0.9084	0.23535	0.99274486094	0.90800678695	0.25955022773	3
23	1578	226.5	563	0.8944	0.276987	0.97951807229	0.90728687649	0.2595302495	3
24	1579	225.917	583	0.8999	0.275268	0.97699757869	0.90693214147	0.25891741699	3
25	1573	226.083	553	0.914	0.246893	0.94584837545	0.90831300527	0.25702258516	3
26	1550	228	511	0.893	0.266293	0.91194209891	0.91268842429	0.25459963043	3
27	1505	232.833	473	0.9041	0.239211	0.88263473054	0.91148521323	0.25670878784	3
28	1543	227.083	563	0.8953	0.251328	0.84096385542	0.9124474945	0.25654295119	3
29	1544	226.25	555	0.9054	0.279141	0.79567307692	0.91343164133	0.2551251732	3
30	1227	240.333	354	0.8536	0.161952	0.21351025332	0.83043771435	0.17919502475	3
31	1113	255.167	200	0.7998	0.212025	0.14337349398	0.84194214457	0.22397764995	3
32	1289	245.833	307	0.8006	0.237093	0.06987951807	0.85234534683	0.21718942006	3
33	1256	245	248	0.869	0.278657	0.97478991597	0.90569331294	0.28658984041	3
34	1297	247.083	293	0.8617	0.18904	0.36352657005	0.87906796332	0.22115322173	3
35	1074	256.667	152	0.9608	0.207068	0.51869722557	0.86042038625	0.20459693246	3
36	1339	237.083	399	0.9146	0.260307	0.40898058252	0.8919443378	0.23557650075	3
37	1199	259.75	75	0.8856	0.204667	0.07572115385	0.77505153142	0.18651853149	3
38	1211	258.083	99	0.74	0.162303	0.10096153846	0.77234966517	0.17494994703	3
39	1339	245.75	334	0.9336	0.242871	0.75392038601	0.90022057897	0.21626643496	3
40	1377	237.917	397	0.9524	0.241244	0.90776699029	0.89970975435	0.24748504408	3
41	1375	231	532	0.9085	0.306015	0.98081534772	0.90084951731	0.28685284886	3
42	1373	235.75	424	0.9224	0.267092	0.97954271962	0.9013780351	0.25797884878	3
43	1409	219.167	691	0.9124	0.312905	0.84495192308	0.90463106752	0.28631446233	3
44	1338	238.833	444	0.903	0.304451	0.87469879518	0.90409141846	0.29782454526	3
45	1209	256.167	145	0.7535	0.181116	0.21256038647	0.75376173306	0.1749180269	3
46	1213	255.917	135	0.7469	0.153706	0.30871670702	0.75468759232	0.17642187428	3
47	1201	257.833	123	0.7702	0.184033	0.1140776699	0.77094607936	0.18630441248	3
48	1368	235.083	516	0.9638	0.223253	0.98190591074	0.90776413239	0.24142108814	3
49	1383	239	459	0.9102	0.28795	0.97587454765	0.91690745292	0.26036983548	3
50	1353	240.5	403	0.8844	0.193332	0.98069963812	0.9064202838	0.24797792998	3
51	2068	241.25	770	0.8873	0.102587	0.87575392039	0.91461716572	0.06172731258	2
52	2081	239.917	780	0.875	0.0591524	0.8564535585	0.91718076184	0.06382106293	2
53	2096	239.833	785	0.8482	0.0925928	0.75932611312	0.90677406484	0.07229930334	2
54	2115	239.417	785	0.8502	0.0663437	0.76811594203	0.91741717725	0.06498504367	2
55	2082	241.333	779	0.8906	0.0715702	0.82138517619	0.89662997715	0.06888284576	2
56	2115	240.417	773	0.8508	0.0995201	0.89600967352	0.91156855434	0.07367029905	2
57	2101	239.917	787	0.9169	0.0954966	0.81674757282	0.90298477705	0.07200673011	2
58	2120	240.333	757	0.9172	0.0544559	0.98780487805	0.92429985041	0.06925888924	2
59	1998	243.583	796	0.8005	0.0918751	0.74306393245	0.90437687291	0.09510287187	2
60	2051	241.667	797	0.9191	0.101586	0.96987951807	0.92122567198	0.09272172187	2
61	2026	241.25	812	0.8656	0.0869348	0.98792270531	0.92225479013	0.08237321144	2
62	1998	241.667	798	0.9105	0.0429145	0.98315282792	0.92740375112	0.09175893507	2
63	2003	242.167	794	0.9749	0.0434599	0.94188861986	0.9299059093	0.07495260497	2
64	1999	241.917	815	0.8944	0.0815004	0.92512077295	0.91616010474	0.12395007068	2
65	2009	242.5	803	0.9168	0.118011	0.90458937198	0.9227522057	0.11458742613	2
66	1418	220.583	1384	0.7984	0.0865736	0.02303030303	0.82326634356	0.11701127691	2
67	1428	214.333	1357	0.8862	0.145244	0.13801452785	0.87782716992	0.1379807824	2
68	1393	223.083	1261	0.837	0.150442	0.19146341463	0.84590052175	0.12604948915	2
69	1457	232.75	1181	0.8347	0.0704646	0.17753623188	0.81792784473	0.10067717304	2
70	1464	211.583	1468	0.8632	0.123105	0.1598062954	0.85162011901	0.12859150867	2
71	1428	214.333	1366	0.8862	0.134393	0.14043583535	0.87853757413	0.13829573968	2
72	1416	222.417	1277	0.8281	0.121731	0.00242130751	0.81742789782	0.11448606931	2
73	1505	233.583	1118	0.8428	0.0906367	0.06996381182	0.84845175487	0.09754071072	2
74	1443	233.583	1179	0.818	0.116464	0.15745192308	0.82174540732	0.1039789608	2
75	1472	233.5	1161	0.8542	0.0995423	0.3309178744	0.85501579271	0.11487526727	2
76	1478	229.333	1253	0.7719	0.105692	0	0.76927204722	0.09469222696	2
77	1451	231.083	1219	0.7598	0.0760838	0.00242424242	0.76770947647	0.08053691465	2
78	1544	235.833	1085	0.8805	0.0942429	0.30703883495	0.88054898843	0.11815864646	2
79	1475	235	1146	0.87	0.118938	0.01568154403	0.83792459028	0.12751308577	2
80	1553	234.167	1166	0.8248	0.119166	0.04704463209	0.84956295736	0.12472706427	2
81	1738	236.583	958	0.8362	0.0781167	0	0.84290747943	0.08135129068	2
82	1759	233.75	1001	0.8343	0.058798	0.25662650602	0.86376756132	0.06612613862	2
83	1732	235.167	964	0.8198	0.0657991	0.06755126659	0.86075000094	0.07442787677	2
84	1671	243.75	813	0.8866	0.0560507	0.42028985507	0.87247074669	0.06376732457	2
85	1647	242	873	0.8238	0.137739	0.12348668281	0.8726759344	0.09877302082	2
86	1681	239.833	894	0.8568	0.0930271	0.02898550725	0.86928751887	0.10074483839	2
87	1692	240.167	849	0.7696	0.0925814	0.06280193237	0.82558895563	0.08891940997	2
88	1666	242.667	821	0.8133	0.104395	0.20938628159	0.83707582114	0.08553849298	2
89	1747	234.333	1004	0.8283	0.0783086	0.65370595383	0.88137157791	0.08535520889	2
90	1753	237.833	924	0.8389	0.0830879	0.80169286578	0.86511516064	0.08552768372	2
91	1804	232.833	1024	0.7793	0.077703	0.27305825243	0.85321007433	0.07635826621	2
92	1804	232.833	1024	0.7793	0.077703	0.27305825243	0.85321007433	0.07635826621	2
93	1770	235.333	985	0.8075	0.102249	0.09759036145	0.84049656145	0.08555665496	2
94	1670	242.083	858	0.8096	0.114158	0.09420289855	0.82260553518	0.1000148803	2
95	1670	242.083	868	0.7852	0.11779	0.09047044632	0.82240119617	0.1002824468	2
96	1647	238.75	918	0.827	0.0986594	0.21618357488	0.86522991139	0.11104814022	2
97	1622	236.833	965	0.8025	0.0804893	0.14475271411	0.85385687491	0.111297071	2
98	1622	236.833	969	0.8025	0.0804893	0.14492753623	0.85383151506	0.1112867926	2
99	1591	238.917	979	0.8518	0.132902	0.04594921403	0.85060776678	0.10695499541	2
100	1533	238.333	935	0.8819	0.133868	0.44711538462	0.86973278513	0.11816400541	2
101	1147	250	167	0.778	0.223676	0.35066505441	0.86394744166	0.23918660375	1
102	1163	251	178	0.7767	0.224113	0.36626506024	0.88450358788	0.25163510241	1
103	1142	252.583	139	0.8948	0.243754	0.44177671068	0.87567345132	0.23896103508	1
104	1146	252.75	133	0.8117	0.198759	0.42857142857	0.88521319841	0.24053332695	1
105	1167	251.167	199	0.8839	0.250311	0.33373786408	0.880959717	0.24997055042	1
106	1152	253	152	0.9447	0.278079	0.36538461539	0.8834768828	0.25170818322	1
107	1178	254.083	213	0.939	0.27593	0.68159806295	0.89934743125	0.25087568122	1
108	1189	245.167	270	0.9717	0.265023	0.65985576923	0.90381964113	0.24845089479	1
109	1128	254.083	121	0.8387	0.241129	0.33495145631	0.88766040329	0.24323126461	1
110	1188	248.083	202	0.9017	0.259814	0.74698795181	0.91377561358	0.25812890561	1
111	1117	255.167	115	0.9096	0.231361	0.30288461539	0.88405711129	0.24064647928	1
112	1192	245	271	0.853	0.250899	0.59375	0.90294981376	0.24773391212	1
113	1121	252.583	131	0.828	0.221821	0.29418886199	0.87574167937	0.23794777187	1
114	1174	253.083	195	0.879	0.243651	0.59903961585	0.90860141976	0.25041323046	1
115	1116	252.583	242	0.8014	0.185599	0.62636033857	0.81012639406	0.18283149674	1
116	1116	251.75	280	0.7434	0.182136	0.64294330519	0.81302891292	0.18765557062	1
117	1217	250.833	315	0.8382	0.182188	0.27163461539	0.7990453538	0.18071899411	1
118	1125	249.083	299	0.933	0.204812	0.68719806763	0.812080775	0.19269692625	1
119	1117	252.417	212	0.7702	0.188851	0.32172869148	0.74014667657	0.18337745774	1
120	1102	255.833	188	0.7907	0.173396	0.3700120919	0.71901577411	0.18283838696	1
121	1208	249.583	348	0.7075	0.150721	0.22901678657	0.82446223054	0.17840520321	1
122	1197	250.417	318	0.9211	0.167642	0.25600961539	0.82474899461	0.18629791288	1
123	1173	253.667	285	0.7764	0.199352	0.29206730769	0.80998110066	0.1971597432	1
124	1215	242.833	475	0.8465	0.209199	0.05421686747	0.84179395935	0.20662688455	1
125	1198	246.417	373	0.8904	0.14323	0.44323671498	0.85458087837	0.17636248323	1
126	1193	244.5	384	0.8577	0.227982	0.18401937046	0.84619358726	0.21553507133	1
127	1216	239.667	480	0.7844	0.19296	0.3015681544	0.85349680212	0.20132777949	1
128	1377	232.333	607	0.6893	0.133819	0.09541062802	0.77938844209	0.14200554311	1
129	1380	232.417	598	0.7985	0.153386	0.06024096386	0.79174728249	0.14769120651	1
130	1378	234	565	0.7983	0.169106	0.04819277108	0.82781067104	0.1551090031	1
131	1375	235.667	563	0.7754	0.151595	0.04326923077	0.82190185949	0.15408365291	1
132	1377	232.75	600	0.9365	0.17623	0.08894230769	0.78219589424	0.15607688949	1
133	1365	235.667	542	0.7632	0.18468	0.07142857143	0.7822024587	0.1597223451	1
134	1365	237.833	550	0.857	0.129504	0.04733009709	0.80633591611	0.15449830452	1
135	1461	232.5	632	0.8644	0.148501	0.04237288136	0.80552089254	0.14506001062	1
136	1461	232.5	632	0.8644	0.148501	0.04237288136	0.80552089254	0.14506001062	1
137	1436	235.5	596	0.9048	0.16169	0.05889423077	0.80106830402	0.14606602979	1
138	1435	236.417	575	0.7945	0.160475	0.0502994012	0.81033661457	0.14466885781	1
139	1414	236.083	570	0.7412	0.145018	0.12949640288	0.78247636126	0.14027262599	1
140	1437	235.583	565	0.8818	0.0987338	0.21084337349	0.86375671616	0.13171638166	1
141	1431	235.417	552	0.8146	0.0944131	0.20731707317	0.84943759388	0.12949158747	1
142	1475	232.583	642	0.9065	0.135052	0.0912364946	0.87822248726	0.14823447262	1
143	1348	242.167	462	0.7988	0.146592	0.16219512195	0.78741728833	0.13183774916	1
144	1309	247.25	391	0.7782	0.137637	0.2515114873	0.80489186442	0.13059169022	1
145	1331	244.25	449	0.7087	0.118514	0.10709987966	0.80031404084	0.13103698915	1
146	1365	244.75	447	0.8745	0.0912273	0.3196125908	0.83671291979	0.12222251374	1
147	1369	243.5	537	0.8277	0.1435	0.32285368803	0.8368542532	0.12017242128	1
148	1346	246.167	394	0.7049	0.128435	0.23677884615	0.79233589622	0.13481925626	1
149	1396	239.167	496	0.8848	0.14009	0.26513317191	0.83009835614	0.15418284418	1
150	2660	265.833	105	0.8403	0.176423	1	0.92444541417	0.20513905814	4
151	2430	250.25	297	0.8927	0.226449	1	0.90650044761	0.22523493701	4
152	2314	267.083	129	0.8404	0.189462	1	0.85116470994	0.21308844305	4
153	2299	266.25	134	0.8321	0.192121	1	0.85005879716	0.21162653515	4
154	2299	266.25	154	0.8235	0.21613	1	0.85326181253	0.21134322656	4
155	2475	269	76	0.9532	0.216912	0.75	0.90864955445	0.22105200646	4
156	2641	266	110	0.9716	0.223636	1	0.89564120301	0.22897306876	4
157	2750	256.583	269	0.8967	0.203044	1	0.92353621423	0.20847645828	4
158	2601	218.5	827	0.9006	0.28009	1	0.87372285993	0.23799281588	4
159	2750	256.583	341	0.9035	0.212572	1	0.92331195795	0.20878306802	4
160	2601	218.5	795	0.9006	0.28009	1	0.87393196787	0.23788883454	4
161	2601	218.5	827	0.9006	0.28009	1	0.87335530868	0.237735234	4
162	2601	218.5	908	0.855	0.279824	1	0.87282846555	0.23756514309	4
163	1922	234.833	811	0.9132	0.186933	0.74549819928	0.87488667204	0.18848490382	4
164	2601	218.5	912	0.8539	0.279824	1	0.87214232557	0.23710964806	4
165	1907	224.833	1117	0.8741	0.182485	0.77884615385	0.8708356879	0.18940418617	4
166	1907	224.833	1116	0.8883	0.198535	0.77509068924	0.87061959939	0.18910983669	4
167	1907	224.833	1075	0.8883	0.198535	0.76470588235	0.87001241676	0.18881571834	4
168	1907	224.833	1174	0.8591	0.183587	0.77005988024	0.87009828634	0.18926657124	4
169	1907	224.833	1192	0.8591	0.183587	0.76322115385	0.8696581849	0.18906090436	4
170	1907	224.833	1198	0.8591	0.183587	0.76738609113	0.86975275326	0.18915443732	4
171	1907	224.833	1209	0.835	0.16936	0.76328502416	0.86917511145	0.18904886309	4
172	1966	175.917	2073	0.8045	0.145424	0.59397590361	0.84910156287	0.14534600769	4
173	1861	182	1792	0.8157	0.159082	0.22128174123	0.82553678272	0.15823846183	4
174	1833	243.5	770	0.8864	0.157754	0.78031212485	0.88464973961	0.1611302122	4
175	1833	243.5	770	0.8864	0.157754	0.77992744861	0.88468758342	0.1613484025	4
176	1833	243.5	770	0.8864	0.157754	0.77992744861	0.88468758342	0.1613484025	4
177	1833	243.5	768	0.8917	0.180353	0.78219013237	0.88470029742	0.16194453936	4
178	1833	243.5	763	0.8807	0.182986	0.78303030303	0.88487730628	0.16206638658	4
179	1833	243.5	768	0.8917	0.180353	0.78219013237	0.88470029742	0.16194453936	4
180	1810	243.25	770	0.8466	0.166399	0.55995203837	0.86307555917	0.16269071188	4
181	1694	237.583	826	0.8824	0.158154	0.35406698565	0.88069962717	0.15245823794	4
182	1861	182	1884	0.7902	0.14882	0.20577617329	0.82571970198	0.15706523633	4
183	1882	188.833	1792	0.8445	0.115093	0.35705669481	0.80742973183	0.13859693978	4
184	1861	182	1786	0.8157	0.159082	0.22115384615	0.82533779696	0.1583548207	4
185	1856	194.167	1570	0.8446	0.154657	0.26674641148	0.82350849452	0.16252712589	4
186	1882	188.833	1833	0.8351	0.127833	0.35860409146	0.80986758378	0.13959025863	4
187	1882	188.833	1809	0.8351	0.127833	0.36254501801	0.81063622134	0.13996916159	4
188	1861	182	1777	0.8157	0.159082	0.22569027611	0.82542490645	0.15848234353	4
189	1905	240.5	825	0.9205	0.114044	0.734375	0.85068822671	0.1369717197	4
190	1861	182	1792	0.8157	0.159082	0.22195416164	0.82557101284	0.15828692147	4
191	1413	236.917	633	0.9206	0.123224	0.96743063932	0.92385011157	0.09603460514	5
192	1495	238.5	592	0.884	0.146872	0.95778045838	0.9289117161	0.12234882112	5
193	1548	240.167	553	0.9002	0.121951	0.74427020507	0.91659032793	0.12746643381	5
194	1512	237	606	0.9305	0.11577	0.95416164053	0.93405922382	0.13519350069	5
195	1549	237.833	650	0.9301	0.138056	0.66706875754	0.91203639731	0.16160771162	5
196	1552	234.667	643	0.9219	0.133596	0.9794933655	0.93183943399	0.153856121	5
197	1478	240.333	639	0.8374	0.186036	0.53317249698	0.88578486309	0.15458049118	5
198	1543	239.25	613	0.9123	0.158817	0.42822677925	0.91595458562	0.1611742586	5
199	1403	240.25	626	0.8627	0.140445	0.85404101327	0.87107583883	0.15430107363	5
200	1533	239.25	626	0.9673	0.18652	0.77925211098	0.91139045489	0.16210445797	5
201	1532	237.333	653	0.9551	0.129043	0.6369119421	0.92800757909	0.14901882408	5
202	1423	240.917	630	0.8472	0.13717	0.71170084439	0.88105600308	0.14198573139	5
203	1530	236.583	633	0.8898	0.145769	0.70205066345	0.93079129598	0.14707862773	5
204	1456	237.5	717	0.8715	0.15121	0.54402895054	0.85059152438	0.18445482118	5
205	1476	234.083	787	0.9432	0.207945	0.91917973462	0.87659365722	0.18495758523	5
206	1486	230.75	848	0.8424	0.155056	0.92159227986	0.87958995639	0.16425038825	5
207	1523	235.667	662	0.8885	0.161141	0.99155609168	0.92681888022	0.1651275203	5
208	1531	235.667	674	0.8957	0.181313	0.99758745477	0.9343596269	0.17572533486	5
209	1443	237.333	656	0.9113	0.113713	0.99758745477	0.92515868722	0.15982415155	5
210	1480	236.083	653	0.9291	0.140588	0.99879372738	0.92374221869	0.14979208664	5
211	1307	241.583	584	0.9072	0.138947	0.56212303981	0.87950761782	0.13040538896	5
212	1338	240.5	636	0.8533	0.173207	0.25693606755	0.88196813366	0.175820079	5
213	1314	240.25	621	0.8525	0.15444	0.72135102533	0.87254122369	0.14670804332	5
214	1539	231	857	0.8938	0.219057	0.73823884198	0.89186169831	0.19564959619	5
215	1552	228.167	909	0.8925	0.18075	0.85283474065	0.8817411638	0.19427318562	5
216	1558	233.833	719	0.764	0.175976	0.18576598311	0.88642488747	0.21458736358	5
217	1514	226.25	986	0.8052	0.185464	0.917973462	0.85594449325	0.17037817783	5
218	1511	228.25	984	0.8812	0.157501	0.84439083233	0.87118885749	0.1644033379	5
219	1378	236.417	632	0.9719	0.134816	1	0.93746285539	0.10753869291	5
220	1354	240.667	620	0.8892	0.175004	0.39083232811	0.87324011988	0.16398034844	5
221	1541	231.167	832	0.848	0.196132	0.81423401689	0.87932222219	0.19672305154	5
222	1530	238.75	637	0.951	0.187907	0.58624849216	0.9259964934	0.15477175102	5
